# Supplementary material for: Comparison of RT-dPCR and RT-qPCR and the effects of freeze–thaw cycle and glycine release buffer for wastewater SARS-CoV-2 analysis
Source: Sci Rep. 2022 Nov 30;12:20641. doi: 10.1038/s41598-022-25187-1 (PMC9709738; doi:10.1038/s41598-022-25187-1)
Supplement: Supplementary file 2 — Supplementary Information 2. [file 41598_2022_25187_MOESM2_ESM.xlsx]

## Sheet: Supporting Info - Tables S2-S5
Supporting Information - Tables S2-S5
Comparison of RT-dPCR and RT-qPCR and the effects of freeze-thaw cycle and glycine release buffer for wastewater SARS-CoV-2 analysis
Bonnie Jaskowski Huge, Devin North, C. Bruce Mousseau, Kyle Bibby, Norman J. Dovichi, Matthew M. Champion
Table S2 - Quantitative results for all replicates (samples) & reprocessed samples
Table S3 - Sample collection, processing, and storage details
Table S4 - Inflow data for wastewater treatment facility
Table S5 - Quantitative results for all replicates (controls)

## Sheet: Sample_Quant Table S2
Table S2 - Quantitative results for all replicates (samples)
					total samples with dup. RT-qPCR data = 9
Sample ID	Treatment	qPCR-01	qPCR-02	qPCR-03	dup-qPCR-01	dup-qPCR-02	dup-qPCR-03	ddPCR-01	ddPCR-02	ddPCR-03	ddPCR Reprocessed Gly-Free gc/L (av)	q to d sample	T-t
Sample-01	untreated	96.9	251.75	174.8				332.5	0	47.5		-1	0.815371	Pearsons		Av
Sample-02	untreated	441	306	189				950	600	650		0.816867	0.02309
Sample-03	untreated	1654.85	1470.85	2068.85				1380	1092.5	2012.5		0.999986	0.130286	q to d (total)	0.960891
Sample-04	untreated	597.55	321.3	321.3				552.5	552.5	552.5			0.269949	q1 to q2	0.985987	0.984052
Sample-05	untreated	270	405	265				285	425	275		0.999603	0.0350987	q1 to q3	0.98132
Sample-06	untreated	672	890	821	716	1302	1693	750	850	1450		0.334655	0.39363	q2 to q3	0.98485
Sample-07	glycine	257.58	345.24	311.69				113.64	335.5	541.13		0.628878	0.838614	dd1 to dd2	0.991834	0.865346
Sample-08	glycine	210.53	281.8	395.83	530.7	362.94	290.57	438.6	548.25	323.46		-0.621102	0.31942	dd1 to dd3	0.818535
Sample-09	glycine, f/t	13.33	95.56	10				0	0	0				dd2 to dd3	0.785668
Sample-10	glycine, f/t	0	106.45	0	0	0	0	53.76	0	0
Sample-11	glycine, f/t	55.56	0	0	0	0	0	106.06	0	0				q1 to d1	0.98591
Sample-12	glycine, f/t	177.55	109.18	297.96				107.14	107.14	86.73		-0.93385	0.264444	q2 to d2	0.979751
Sample-13	glycine, f/t	0	148.68	140.79	148.68	0	0	72.37	138.16	0				q3 to d3	0.967766
Sample-14	glycine, f/t	0	0	0				59.21	59.21	0
Sample-15	glycine, f/t	0	0	0				48.78	0	0
Sample-16	glycine, f/t	0	0	0	0	0	0	0	0	0
Sample-17	glycine, f/t	0	0	0				0	0	0
Sample-18	glycine, f/t	0	0	0				19.07	0	27.54
Sample-19	glycine, f/t	0	0	0				331.26	217.39	261.9
Sample-20	glycine	61.96	0	258.7				26.09	0	0	75
Sample-21	glycine	0	0	0				0	0	0	198
Sample-22	glycine	110.54	55.79	57.85	0	0	105.37	0	16.53	19.63	70	1
Sample-23	glycine	0	0	88.24				0	0	27.94
Sample-24	glycine	0	0	32.38				0	0	0	0
Sample-25	glycine	0	0	0				0	0	0	185
Sample-26	glycine	231.4	247.93	564.05				0	0	0	305
Sample-27	glycine	68.32	46.58	0				0	0	0
Sample-28	glycine	0	0	0				538.96	159.04	7598.39
Sample-29	glycine	0	0	0				0	0	0
Sample-30	glycine	85.94	175.56	755.05				0	0	0
Sample-31	glycine	0	0	216.45				0	0	0
Sample-32	glycine	355.94	44.67	452.25				62.81	174.48	55.83		-0.984626	0.366127
Sample-33	glycine	624.16	269.62	1004.33				249.4	80.89	404.43		0.999024	0.0825024
Sample-34	glycine	0	103.29	96.31				48.85	111.67	0
Sample-35	glycine	276.46	545.87	633.33				0	0	0
Sample-36	glycine	0	101.84	235.84				107.2	127.3	187.6		1	0.809157
Sample-37	glycine	0	0	0				124.33	0	62.16
Sample-38	glycine	256.6	101.21	86.96				0	0	0
Sample-39	glycine	116.58	115.18	0				196.65	0	252.83
Sample-40	glycine	199.85	474.46	196.97				0	0	122.21
Sample-41	glycine	0	209.58	0				0	54.83	0
Sample-42	glycine	51.97	441.05	198.05				189.62	252.83	175.58		0.851377	0.81999
Sample-43	untreated	12694.7	10589.5	16842.1	9794.74	11610.5	11915.8	11579	9894.74	10473.7		0.158054	0.273817
Sample-44	untreated	3410.53	2181.05	2232.63				2473.68	2684.21	3000		-0.780301	0.853093
Sample-45	untreated	1420.65	1405.43	1254.35				2065.22	1847.83	2010.87		-0.196858	0.0216504
Sample-46	untreated	1281.63	1746.94	1103.06				1989.8	2193.88	1836.73		0.985688	0.0205282
Sample-47	untreated	1151.79	849.23	884.1	391.79	1175.38	834.87	1692.31	1487.18	1692.31		0.588432	0.0136672
Sample-48	untreated	0	0	127.17				0	0	0
Sample-49	untreated	929.79	767.02	979.79				531.91	957.45	585.11		-0.942212	0.41267
Sample-50	untreated	2080.98	1962.93	1893.66				1512.2	1024.39	1658.54		-0.072891	0.103661
Sample-51	untreated	1393.32	574.35	554.96				592.67	646.55	193.97		0.421111	0.286238
Sample-52	untreated	329.89	1208.05	662.07				206.9	333.33	258.62		0.999386	0.166964
Sample-53	untreated	3068.75	2104.17	2559.38				2447.92	2864.58	2395.83		-0.79149	0.986094
Sample ID	Treatment	qPCR-01	qPCR-02	qPCR-03	dup-qPCR-01	dup-qPCR-02	dup-qPCR-03	ddPCR-01	ddPCR-02	ddPCR-03	average	median	avg fold change	med fold change
Sample-06	untreated	672	890	821	716	1302	1693	750	850	1450	1237	1302	7.27504	7.22531
Sample-06_F/T	untreated, f/t				194.2	180.2	135.7				170.033	180.2
Sample-43	untreated	12694.7	10589.5	16842.1	9794.74	11610.5	11915.8	11579	9894.74	10473.7	13375.4	12694.7	4.30408	3.98247
Sample-43_GB	glycine	3608.16	2527.04	3187.65							3107.62	3187.65
Sample-28	glycine	0	0	0
Sample-28_dil	glycine							538.96	159.04	7598.39	*sample diluted in dPCR compared to qPCR

## Sheet: Sample_Details Table S3
Table S3 - Sample collection, processing, and storage details
							Time in storage (days)
Sample ID	Treatment	Date Collected	Date Conc	Date Extract	Date qPCR (1)	Date qPCR (2)	bulk	concentrate	RNA (1)	RNA (2)		header	definition	temperature
Sample-01	untreated	2020-03-12	2020-03-19	2020-05-25	2020-05-29	n/a	7	67	4			bulk	~500 mL wastewater	at 4 ˚C (short-term), at -80 ˚C (if >7 days)
Sample-02	untreated	2020-03-20	2020-03-20	2020-05-25	2020-05-29	n/a	0	66	4			concentrate	~1 mL concentrated virome	at -80 ˚C
Sample-03	untreated	2020-03-23	2020-03-23	2020-05-25	2020-05-29	n/a	0	63	4			RNA	purified viral RNA/DNA (no RT)	at -80 ˚C
Sample-04	untreated	2020-03-24	2020-03-24	2020-05-25	2020-05-29	n/a	0	62	4
Sample-05	untreated	2020-03-25	2020-03-25	2020-05-25	2020-05-29	n/a	0	61	4
Sample-06	untreated	2020-03-26	2020-03-26	2020-05-25	2020-05-29	2020-06-30	0	60	4	36
Sample-07	glycine	2020-03-30	2020-03-30	2020-05-25	2020-05-29	n/a	0	56	4
Sample-08	glycine	2020-04-01	2020-04-01	2020-05-25	2020-05-29	2020-08-21	0	54	4	88
Sample-09	glycine, f/t	2020-04-03	2020-05-01	2020-05-25	2020-05-29	n/a	28	24	4
Sample-10	glycine, f/t	2020-04-06	2020-05-05	2020-05-25	2020-05-29	2020-08-21	29	20	4	88
Sample-11	glycine, f/t	2020-04-08	2020-05-07	2020-05-25	2020-05-29	2020-08-21	29	18	4	88
Sample-12	glycine, f/t	2020-04-13	2020-05-12	2020-05-25	2020-05-29	n/a	29	13	4
Sample-13	glycine, f/t	2020-04-15	2020-05-12	2020-05-25	2020-05-29	2020-08-21	27	13	4	88
Sample-14	glycine, f/t	2020-04-17	2020-05-14	2020-05-25	2020-05-29	n/a	27	11	4
Sample-15	glycine, f/t	2020-04-20	2020-05-14	2020-05-25	2020-05-29	n/a	24	11	4
Sample-16	glycine, f/t	2020-04-22	2020-05-19	2020-05-25	2020-05-29	2020-08-21	27	6	4	88
Sample-17	glycine, f/t	2020-04-24	2020-05-19	2020-05-25	2020-05-29	n/a	25	6	4
Sample-18	glycine, f/t	2020-04-27	2020-05-21	2020-05-25	2020-05-29	n/a	24	4	4
Sample-19	glycine, f/t	2020-04-29	2020-05-21	2020-05-25	2020-05-29	n/a	22	4	4
Sample-20	glycine	2020-05-01	2020-05-01	2020-05-25	2020-05-29	n/a	0	24	4
Sample-21	glycine	2020-05-04	2020-05-04	2020-05-25	2020-05-29	n/a	0	21	4
Sample-22	glycine	2020-05-06	2020-05-06	2020-05-25	2020-05-29	2020-08-21	0	19	4	88
Sample-23	glycine	2020-05-08	2020-05-08	2020-05-25	2020-05-29	n/a	0	17	4
Sample-24	glycine	2020-05-11	2020-05-11	2020-05-25	2020-05-29	n/a	0	14	4
Sample-25	glycine	2020-05-13	2020-05-13	2020-05-25	2020-06-30	n/a	0	12	36
Sample-26	glycine	2020-05-15	2020-05-15	2020-05-25	2020-06-30	n/a	0	10	36
Sample-27	glycine	2020-05-18	2020-05-18	2020-05-25	2020-06-30	n/a	0	7	36
Sample-28	glycine	2020-05-20	2020-05-20	2020-05-25	2020-06-30	n/a	0	5	36
Sample-29	glycine	2020-05-22	2020-05-22	2020-05-25	2020-06-30	n/a	0	3	36
Sample-30	glycine	2020-05-27	2020-05-27	2020-06-30	2020-06-30	n/a	0	34	0
Sample-31	glycine	2020-05-29	2020-05-29	2020-06-30	2020-06-30	n/a	0	32	0
Sample-32	glycine	2020-06-01	2020-06-01	2020-06-30	2020-06-30	n/a	0	29	0
Sample-33	glycine	2020-06-03	2020-06-03	2020-06-30	2020-06-30	n/a	0	27	0
Sample-34	glycine	2020-06-05	2020-06-05	2020-06-30	2020-06-30	n/a	0	25	0
Sample-35	glycine	2020-06-08	2020-06-08	2020-06-30	2020-06-30	n/a	0	22	0
Sample-36	glycine	2020-06-10	2020-06-10	2020-06-30	2020-06-30	n/a	0	20	0
Sample-37	glycine	2020-06-15	2020-06-15	2020-06-30	2020-06-30	n/a	0	15	0
Sample-38	glycine	2020-06-17	2020-06-17	2020-06-30	2020-06-30	n/a	0	13	0
Sample-39	glycine	2020-06-19	2020-06-19	2020-06-30	2020-06-30	n/a	0	11	0
Sample-40	glycine	2020-06-22	2020-06-22	2020-06-30	2020-06-30	n/a	0	8	0
Sample-41	glycine	2020-06-24	2020-06-24	2020-06-30	2020-06-30	n/a	0	6	0
Sample-42	glycine	2020-06-26	2020-06-26	2020-06-30	2020-06-30	n/a	0	4	0
Sample-43	untreated	2020-06-29	2020-06-29	2020-06-30	2020-06-30	2020-07-15	0	1	0	15
Sample-44	untreated	2020-07-01	2020-07-02	2020-07-14	2020-07-15	n/a	1	12	1
Sample-45	untreated	2020-07-06	2020-07-06	2020-07-14	2020-07-15	n/a	0	8	1
Sample-46	untreated	2020-07-08	2020-07-09	2020-07-14	2020-07-15	n/a	1	5	1
Sample-47	untreated	2020-07-10	2020-07-10	2020-07-14	2020-07-15	2020-08-21	0	4	1	38
Sample-48	untreated	2020-07-13	2020-07-13	2020-07-14	2020-07-15	n/a	0	1	1
Sample-49	untreated	2020-07-15	2020-07-15	2020-08-21	2020-08-21	n/a	0	37	0
Sample-50	untreated	2020-07-17	2020-07-17	2020-08-21	2020-08-21	n/a	0	35	0
Sample-51	untreated	2020-07-20	2020-07-20	2020-08-21	2020-08-21	n/a	0	32	0
Sample-52	untreated	2020-07-22	2020-07-22	2020-08-21	2020-08-21	n/a	0	30	0
Sample-53	untreated	2020-07-24	2020-07-24	2020-08-21	2020-08-21	n/a	0	28	0
Sample ID	Treatment	Date Collected	Date Conc	Date Extract	Date qPCR (1)	Date qPCR (2)	bulk	concentrate	RNA (1)	RNA (2)
Sample-06	untreated	2020-03-26	2020-03-26	2020-05-25	2020-05-29	2020-06-30	0	60	4	36
Sample-06_F/T	untreated, f/t	2020-03-26	2020-06-26	2020-06-30		2020-06-30	92	4		0
Sample-43	untreated	2020-06-29	2020-06-29	2020-06-30	2020-06-30	2020-07-15	0	1	0	15
Sample-43_GB	glycine	2020-06-29	2020-06-29	2020-06-30	2020-06-30	n/a	0	1	0

## Sheet: Samples_Inflow Table S4
Table S4 - Inflow data for wastewater treatment facility
Date Collected	Sample ID	Av_qRT	Av_dd	Influent (MGD)	pH	CBOD5 mg/L	Susp solids mg/L	Precipitation in	Average Combined
'12-Mar-2020 00:00:00'	Sample-01	174.483	190	9.61	7.6	176	154		182.242
'20-Mar-2020 00:00:00'	Sample-02	312	733.333	9.53	7.3	131	108		522.667
'23-Mar-2020 00:00:00'	Sample-03	1731.52	1495	9.6	7.4	108	143	0.2	1613.26
'24-Mar-2020 00:00:00'	Sample-04	413.383	552.5	9.03	7.7	105	90		482.942
'25-Mar-2020 00:00:00'	Sample-05	313.333	328.333	9.02	7.5	111	124		320.833
'26-Mar-2020 00:00:00'	Sample-06	794.333	1016.67	9.12	7.6	124	112		905.5
'30-Mar-2020 00:00:00'	Sample-07	304.837	330.09	9.17	7.5	108	142		317.463
'01-Apr-2020 00:00:00'	Sample-08	296.053	436.77	9.11	7.4	125	102		366.412
'03-Apr-2020 00:00:00'	Sample-09	39.63		9.13	7.4	133	122		39.63
'06-Apr-2020 00:00:00'	Sample-10	106.45	53.76	9.03	7.4	123	255		80.105
'08-Apr-2020 00:00:00'	Sample-11	55.56	106.06	10.92	7.7	128	188	0.1	80.81
'13-Apr-2020 00:00:00'	Sample-12	194.897	100.337	9.08	7.6	118	130		147.617
'15-Apr-2020 00:00:00'	Sample-13	144.735	105.265	8.87	7.5	139	124	0.1	125
'17-Apr-2020 00:00:00'	Sample-14		59.21	9.31	7.6	234	528	0.4	59.21
'20-Apr-2020 00:00:00'	Sample-15		48.78	8.75	7.6	134	212		48.78
'22-Apr-2020 00:00:00'	Sample-16			9.1	7.5	160	192	0.1
'24-Apr-2020 00:00:00'	Sample-17			8.43	7.4	132	134
'27-Apr-2020 00:00:00'	Sample-18		23.305	8.92	7.6	105	118	0.2	23.305
'29-Apr-2020 00:00:00'	Sample-19		270.183	12.17	7.5	100	119	0.5	270.183
'01-May-2020 00:00:00'	Sample-20	160.33	26.09	9.69	7.6	115	125		93.21
'04-May-2020 00:00:00'	Sample-21			9.77	7.3	119	150
'06-May-2020 00:00:00'	Sample-22	74.7267	18.08	9.3	7.6	132	118		46.4033
'08-May-2020 00:00:00'	Sample-23	88.24	27.94	8.94	7.4	131	109		58.09
'11-May-2020 00:00:00'	Sample-24	32.38		8.9	7.5	132	92		32.38
'13-May-2020 00:00:00'	Sample-25			8.91	7.5	136	142
'15-May-2020 00:00:00'	Sample-26	347.793		14.21	7.5	99	80	0.82	347.793
'18-May-2020 00:00:00'	Sample-27	57.45		13.57	7.4	70	78	0.07	57.45
'20-May-2020 00:00:00'	Sample-28		2765.46	11.57	7.4	111	99		2765.46
'22-May-2020 00:00:00'	Sample-29			11.52	7.5	132	102	0.01
'27-May-2020 00:00:00'	Sample-30	338.85		14.47	7.6	121	152	0.07	338.85
'29-May-2020 00:00:00'	Sample-31	216.45		12.03	7.6	113	99	0.01	216.45
'01-Jun-2020 00:00:00'	Sample-32	284.287	97.7067	11.51	7.4	120	132		190.997
'03-Jun-2020 00:00:00'	Sample-33	632.703	244.907	11.2	7.4	117	90		438.805
'05-Jun-2020 00:00:00'	Sample-34	99.8	80.26	10.69	7.3	104	82		90.03
'08-Jun-2020 00:00:00'	Sample-35	485.22		10.13	7.4	93	108		485.22
'10-Jun-2020 00:00:00'	Sample-36	168.84	140.7	10.25	7.2	115	141	0.24	154.77
'15-Jun-2020 00:00:00'	Sample-37		93.245	9.96	7.6	122	113		93.245
'17-Jun-2020 00:00:00'	Sample-38	148.257		9.53	7.6	115	99		148.257
'19-Jun-2020 00:00:00'	Sample-39	115.88	224.74	9.2	7.6	146	110		170.31
'22-Jun-2020 00:00:00'	Sample-40	290.427	122.21	10.36	7.5	131	105	0.99	206.318
'24-Jun-2020 00:00:00'	Sample-41	209.58	54.83	9.13	7.5	131	150	0.16	132.205
'26-Jun-2020 00:00:00'	Sample-42	230.357	206.01	11.05	7.5	129	156	0.78	218.183
'29-Jun-2020 00:00:00'	Sample-43	13375.4	10649.1	9.74	7.5	110	121		12012.3
'01-Jul-2020 00:00:00'	Sample-44	2608.07	2719.3	9.15	7.4	151	128		2663.68
'06-Jul-2020 00:00:00'	Sample-45	1360.14	1974.64	9.23	7.5	115	94		1667.39
'08-Jul-2020 00:00:00'	Sample-46	1377.21	2006.8	9.39	7.3	114	97		1692.01
'10-Jul-2020 00:00:00'	Sample-47	961.707	1623.93	17.82	7.3	107	152	1.1	1292.82
'13-Jul-2020 00:00:00'	Sample-48	127.17		10.6	7.4	94	98		127.17
'15-Jul-2020 00:00:00'	Sample-49	892.2	691.49	11	7.2	138	130	0.66	791.845
'17-Jul-2020 00:00:00'	Sample-50	1979.19	1398.38	11.08	7.5	115	203		1688.78
'20-Jul-2020 00:00:00'	Sample-51	840.877	477.73	10.65	7.5	113	150		659.303
'22-Jul-2020 00:00:00'	Sample-52	733.337	266.283	10.4	7.3	127	112		499.81
'24-Jul-2020 00:00:00'	Sample-53	2577.43	2569.44	9.46	7.5	152	109		2573.44

## Sheet: Control_Quant Table S5
Table S5 - Quantitative results for all replicates (controls)
qPCR data					dPCR data					Recovery and LOD by extracted gRNA positive control data (VR-1986HK, gRNA extracted)
Sample Name	Control ID	STD copies	Starting Quantity (SQ)		Sample Name	Control ID	STD copies	CopiesPer20uLWell		qPCR SQ	y-int	slope	STD copies	Recovery	Average	StDev
VR-1986D, gRNA	Std-01	9500	10595.9		VR-1986D, gRNA	STD-1	9500	24880		157.289	-5.33e-05	0.99997	468.75	0.822488	0.842674	0.0210535
VR-1986D, gRNA	Std-01	9500	10049.9		VR-1986D, gRNA	STD-1	9500	23780		176.294	-5.33e-05	0.99997	468.75	0.841036
VR-1986D, gRNA	Std-01	9500	10191.2		VR-1986D, gRNA	STD-1	9500	23320		203.659	-5.33e-05	0.99997	468.75	0.864499
VR-1986D, gRNA	Std-01	9500	9799.86		VR-1986D, gRNA	STD-2	950	2220		139.241	-5.33e-05	0.99997	468.75	0.802671	0.792329	0.0359417
VR-1986D, gRNA	Std-01	9500	9416.98		VR-1986D, gRNA	STD-2	950	2320		156.785	-5.33e-05	0.99997	468.75	0.821966
VR-1986D, gRNA	Std-01	9500	10148.6		VR-1986D, gRNA	STD-2	950	2200		102.181	-5.33e-05	0.99997	468.75	0.75235
VR-1986D, gRNA	Std-01	9500	11165.4		VR-1986D, gRNA	STD-3	95	210		216.612	-5.33e-05	0.99997	468.75	0.874525	0.872813	0.00184105
VR-1986D, gRNA	Std-01	9500	10320.3		VR-1986D, gRNA	STD-3	95	220		214.653	-5.33e-05	0.99997	468.75	0.873048
VR-1986D, gRNA	Std-01	9500	10289.4		VR-1986D, gRNA	STD-3	95	230		211.791	-5.33e-05	0.99997	468.75	0.870866
VR-1986D, gRNA	Std-01	9500	12605		VR-1986D, gRNA	STD-4	9.5	28		107.626	-5.33e-05	0.99997	468.75	0.760792	0.796104	0.0324182
VR-1986D, gRNA	Std-01	9500	13262.6		VR-1986D, gRNA	STD-4	9.5	28		159.266	-5.33e-05	0.99997	468.75	0.824519
VR-1986D, gRNA	Std-01	9500	12212		VR-1986D, gRNA	STD-4	9.5	24		139.523	-5.33e-05	0.99997	468.75	0.802999
VR-1986D, gRNA	Std-02	950	964.166		VR-1986D, gRNA	STD-5	0.95	No call		qPCR median SQ	y-int	slope	STD copies	Recovery	Average	StDev
VR-1986D, gRNA	Std-02	950	922.905		VR-1986D, gRNA	STD-5	0.95	16		176.294	0.02253	0.98928	468.75	0.841577	0.83036
VR-1986D, gRNA	Std-02	950	1004.71		VR-1986D, gRNA	STD-5	0.95	3.6		139.241	0.02253	0.98928	468.75	0.802797
VR-1986D, gRNA	Std-02	950	882.621		VR-1986HK, gRNA extracted	Pos Ctrl-01	468.75	362		214.653	0.02253	0.98928	468.75	0.873935
VR-1986D, gRNA	Std-02	950	952.047		VR-1986HK, gRNA extracted	Pos Ctrl-01	468.75	316		139.523	0.02253	0.98928	468.75	0.803129
VR-1986D, gRNA	Std-02	950	843.661		VR-1986HK, gRNA extracted	Pos Ctrl-01	468.75	308
VR-1986D, gRNA	Std-02	950	793.415							dPCR CopiesPer20uLWell	y-int	slope	STD copies	Recovery	Average	StDev
VR-1986D, gRNA	Std-02	950	863.237							362	0.6633	0.90841	468.75	0.78119	0.763443	0.0155398
VR-1986D, gRNA	Std-02	950	794.686							316	0.6633	0.90841	468.75	0.756864
VR-1986D, gRNA	Std-02	950	811.698							308	0.6633	0.90841	468.75	0.752274
VR-1986D, gRNA	Std-02	950	838.939							dPCR median SQ	y-int	slope	STD copies	Recovery	Average	StDev
VR-1986D, gRNA	Std-02	950	810.901							316	0.72	0.88912	468.75	0.749409
VR-1986D, gRNA	Std-03	95	110.466
VR-1986D, gRNA	Std-03	95	86.9018
VR-1986D, gRNA	Std-03	95	74.1842
VR-1986D, gRNA	Std-03	95	105.265
VR-1986D, gRNA	Std-03	95	95.4885
VR-1986D, gRNA	Std-03	95	93.9057
VR-1986D, gRNA	Std-03	95	117.182
VR-1986D, gRNA	Std-03	95	99.7598
VR-1986D, gRNA	Std-03	95	90.9208
VR-1986D, gRNA	Std-03	95	70.0124
VR-1986D, gRNA	Std-03	95	84.3614
VR-1986D, gRNA	Std-03	95	87.4148
VR-1986D, gRNA	Std-04	9.5	6.2576
VR-1986D, gRNA	Std-04	9.5	6.5971
VR-1986D, gRNA	Std-04	9.5	10.4848
VR-1986D, gRNA	Std-04	9.5	8.2793
VR-1986D, gRNA	Std-04	9.5	11.9256
VR-1986D, gRNA	Std-04	9.5	8.6422
VR-1986D, gRNA	Std-04	9.5	10.5884
VR-1986D, gRNA	Std-04	9.5	10.1861
VR-1986D, gRNA	Std-04	9.5	5.4651
VR-1986D, gRNA	Std-04	9.5	7.5734
VR-1986D, gRNA	Std-04	9.5	7.8413
VR-1986D, gRNA	Std-04	9.5	4.5673
VR-1986D, gRNA	Std-05	0.95	1.4075
VR-1986D, gRNA	Std-05	0.95	1.0266
VR-1986D, gRNA	Std-05	0.95	1.0775
VR-1986D, gRNA	Std-05	0.95	No call
VR-1986D, gRNA	Std-05	0.95	No call
VR-1986D, gRNA	Std-05	0.95	No call
VR-1986D, gRNA	Std-05	0.95	1.2646
VR-1986D, gRNA	Std-05	0.95	No call
VR-1986D, gRNA	Std-05	0.95	No call
VR-1986D, gRNA	Std-05	0.95	1.1999
VR-1986D, gRNA	Std-05	0.95	1.1411
VR-1986D, gRNA	Std-05	0.95	2.1295
VR-1986HK, gRNA extracted	Pos Ctrl-01	468.75	157.289
VR-1986HK, gRNA extracted	Pos Ctrl-01	468.75	176.294
VR-1986HK, gRNA extracted	Pos Ctrl-01	468.75	203.659
VR-1986HK, gRNA extracted	Pos Ctrl-01	468.75	139.241
VR-1986HK, gRNA extracted	Pos Ctrl-01	468.75	156.785
VR-1986HK, gRNA extracted	Pos Ctrl-01	468.75	102.181
VR-1986HK, gRNA extracted	Pos Ctrl-01	468.75	216.612
VR-1986HK, gRNA extracted	Pos Ctrl-01	468.75	214.653
VR-1986HK, gRNA extracted	Pos Ctrl-01	468.75	211.791
VR-1986HK, gRNA extracted	Pos Ctrl-01	468.75	107.626
VR-1986HK, gRNA extracted	Pos Ctrl-01	468.75	159.266
VR-1986HK, gRNA extracted	Pos Ctrl-01	468.75	139.523
